# Supplementary material for: Redesigning and teaching veterinary microbiology laboratory exercises with combined on-site and online participation during the COVID-19 pandemic
Source: FEMS Microbiol Lett. 2021 Aug 19;368(16):fnab108. doi: 10.1093/femsle/fnab108 (PMC8390828; doi:10.1093/femsle/fnab108)
Supplement: fnab108_Supplement_Files [file fnab108_supplement_files.zip]

Archive with 3 entries (3 files):
- Suppl_Fig_1300.tif
- Suppl_Table_1.docx
- supplemental_material.docx
